# Supplementary material for: Differences and Commonalities in Children with Childhood Apraxia of Speech and Comorbid Neurodevelopmental Disorders: A Multidimensional Perspective
Source: J Pers Med. 2022 Feb 19;12(2):313. doi: 10.3390/jpm12020313 (PMC8880782; doi:10.3390/jpm12020313)
Supplement: Supplementary file 1 [file jpm-12-00313-s001.zip]

Archive with 4 entries (4 files):
- Supplementary Table S1.pdf
- Supplementary Table S2.pdf
- Supplementary Table S3.pdf
- Supplementary Figure S1.jpg
